# Supplementary material for: Potential differences in seed dispersals of low‐height vegetation between single element and windbreak‐like clumps
Source: Ecol Evol. 2019 Oct 22;9(22):12639–48. doi: 10.1002/ece3.5727 (PMC6875573; doi:10.1002/ece3.5727)
Supplement: Supplementary file 2 [file ECE3-9-12639-s002.xlsx]

## Sheet: Sheet1
All the data used in the work are listed below
Data in Figure 3																						Data in Figure 4									Data in Figure 5																Data in Figure 6
Figure 3a						Figure 3b								Figure 3c				Figure 3d				Figure 4a						Figure 4b			Figure 5a								Figure 5b								Figure 6a
		simulated data					single element			windbreak				r	windbreak	single		r	windbreak	single			r0	r0	p	p		H0/H				q=0.3	q=0.5	q=0.7	q=0.3	q=0.5	q=0.7			q=0.3	q=0.5	q=0.7	q=0.3	q=0.5	q=0.7			r0	r0
r	observed data	q=0.30	q=0.50	q=0.70		x/H	q=0.30	q=0.50	q=0.70	q=0.30	q=0.50	q=0.70		0.025	0	0		0	0	0		H0/H	windbreak	single	windbreak	single		0.2	1.25		r	windbreak	windbreak	windbreak	single	single	single		r	windbreak	windbreak	windbreak	single	single	single		q	windbreak	single
0.6	0.49287	0.53722	0.48736	0.42677		0.5	0.23641	0.51956	0.75385	0.29525	0.50879	0.65263		0.075	0	0.0002		0.05	0	0		0.2	0.32197	0.28439	2.93162	2.98593		0.3	1.05		0.025	0.0002	0	0	0	0	0		0	0	0	0	0	0	0		0.3	0.80804	0.75435
0.8	0.32538	0.25103	0.25707	0.27159		0.6	0.27203	0.55149	0.77498	0.2859	0.50073	0.64761		0.125	0.0004	0.001		0.1	0	1e-05		0.3	0.52184	0.47391	3.15251	2.91473		0.4	1.05		0.075	0	0	0	0.0002	0.0002	0.0002		0.05	1e-05	0	0	0	0	0		0.4	0.87599	0.8625
1	0.09075	0.13643	0.15473	0.17303		0.7	0.30598	0.58129	0.7943	0.2768	0.49276	0.64265		0.175	0.003	0.006		0.15	2e-05	6e-05		0.4	0.73079	0.69527	3.26143	2.76372		0.5	0.95		0.125	0.0018	0.0004	0.0004	0.0036	0.001	0		0.1	1e-05	0	0	1e-05	1e-05	1e-05		0.5	0.94611	0.96397
1.5	0.03665	0.04428	0.05697	0.07164		0.8	0.33836	0.60912	0.81196	0.26797	0.48489	0.63776		0.225	0.0144	0.0226		0.2	0.00017	0.00036		0.5	0.94611	0.96397	3.26255	2.62326		0.6	0.85		0.175	0.0082	0.003	0.0006	0.0256	0.006	0.0016		0.15	0.0001	2e-05	2e-05	0.00019	6e-05	1e-05		0.6	1.00752	1.06221
2	0.02115	0.01982	0.02711	0.03327		0.9	0.36922	0.6351	0.82811	0.25941	0.47712	0.63294		0.275	0.047	0.0934		0.25	0.00089	0.00149		0.6	1.17626	1.26968	3.22347	2.56121		0.7	0.85		0.225	0.0352	0.0144	0.0058	0.101	0.0226	0.0076		0.2	0.00051	0.00017	5e-05	0.00147	0.00036	9e-05		0.7	1.05517	1.15661
3	0.01697	0.00596	0.00916	0.01363		1	0.39865	0.65935	0.84287	0.25111	0.46945	0.62818		0.325	0.138	0.2376		0.3	0.00324	0.00616		0.7	1.42157	1.62138	3.19597	2.57272		0.8	0.75		0.275	0.1164	0.047	0.0244	0.3244	0.0934	0.0222		0.25	0.00227	0.00089	0.00034	0.00652	0.00149	0.00047
4	0.00664	0.00368	0.00474	0.00605		1.5	0.52641	0.75847	0.89969	0.21385	0.43282	0.60547		0.375	0.2994	0.46		0.35	0.01014	0.01804		0.8	1.6978	1.99102	3.12042	2.63229		0.9	0.75		0.325	0.2858	0.138	0.0748	0.6662	0.2376	0.0718		0.3	0.00809	0.00324	0.00156	0.02274	0.00616	0.00158
6	0.00418	0.000877	0.0014	0.00192		2	0.62704	0.82874	0.93597	0.18384	0.39942	0.58469		0.425	0.522	0.7076		0.4	0.02511	0.04104		0.9	1.99307	2.38218	3.05914	2.68497		1	0.55		0.375	0.556	0.2994	0.16	1.058	0.46	0.1636		0.35	0.02238	0.01014	0.0053	0.05605	0.01804	0.00517
8	0.00148	0.000438	0.00102	0.00105		2.5	0.70628	0.87857	0.95912	0.16122	0.36969	0.56599		0.475	0.6878	0.9312		0.45	0.05121	0.07642		1	2.30676	2.78806	2.99128	2.73479					0.425	0.8584	0.522	0.3126	1.361	0.7076	0.3378		0.4	0.05018	0.02511	0.0133	0.10895	0.04104	0.01335
10	0.00271	0.000263	0.000323	0.000653		3	0.76868	0.9139	0.97391	0.14588	0.34402	0.54954		0.55	0.9281	1.0267		0.5	0.0856	0.12298											0.475	1.0686	0.6878	0.4884	1.576	0.9312	0.5056		0.45	0.0931	0.05121	0.02893	0.177	0.07642	0.03024
15	0.000737826		5.39e-05	0.000218		3.5	0.81783	0.93896	0.98334	0.13751	0.3227	0.53546		0.65	1.0598	0.9591		0.6	0.17841	0.22565											0.55	1.2593	0.9281	0.715	1.2626	1.0267	0.6832		0.5	0.14653	0.0856	0.05335	0.2558	0.12298	0.05552
20	0.000491884			0.000174		4	0.85654	0.95672	0.98937	0.13565	0.30592	0.52385		0.75	1.0263	0.8639		0.7	0.28439	0.32156											0.65	1.2565	1.0598	0.8992	1.027	0.9591	0.8091		0.6	0.27246	0.17841	0.12485	0.38206	0.22565	0.12384
30			5.39e-05			4.5	0.88702	0.96931	0.99321	0.13968	0.29381	0.51477		0.85	0.9257	0.7676		0.8	0.38702	0.40795											0.75	1.1385	1.0263	0.9496	0.8464	0.8639	0.8099		0.7	0.39811	0.28439	0.21477	0.48476	0.32156	0.20475
						5	0.91102	0.97824	0.99567	0.14896	0.28636	0.50827		0.95	0.808	0.6463		0.9	0.47959	0.48471											0.85	0.9358	0.9257	0.8989	0.6939	0.7676	0.777		0.8	0.51196	0.38702	0.30973	0.5694	0.40795	0.28574
						5.5	0.92993	0.98457	0.99723	0.16277	0.28349	0.50437		1.05	0.6815	0.5527		1	0.56039	0.54934											0.95	0.7592	0.808	0.8134	0.5461	0.6463	0.689		0.9	0.60554	0.47959	0.39962	0.63879	0.48471	0.36344
						6	0.94482	0.98906	0.99823	0.18044	0.28505	0.50303		1.15	0.5695	0.4785		1.1	0.62854	0.60461											1.05	0.6168	0.6815	0.6944	0.4665	0.5527	0.5997		1	0.68146	0.56039	0.48096	0.6934	0.54934	0.43234
						6.5	0.95654	0.99224	0.99887	0.20132	0.29078	0.5042		1.25	0.4842	0.4058		1.2	0.68549	0.65246											1.15	0.481	0.5695	0.6034	0.3692	0.4785	0.5543		1.1	0.74314	0.62854	0.5504	0.74005	0.60461	0.49231
						7	0.96577	0.9945	0.99928	0.2248	0.3004	0.50782		1.35	0.406	0.3543		1.3	0.73391	0.69304											1.25	0.3866	0.4842	0.5154	0.3111	0.4058	0.4619		1.2	0.79124	0.68549	0.61074	0.77697	0.65246	0.54774
						7.5	0.97305	0.9961	0.99954	0.25036	0.31355	0.51376		1.45	0.3399	0.2961		1.4	0.77451	0.72847											1.35	0.3068	0.406	0.4483	0.2541	0.3543	0.4156		1.3	0.8299	0.73391	0.66228	0.80808	0.69304	0.59393
						8	0.97877	0.99724	0.99971	0.27753	0.32986	0.5219		1.575	0.27167	0.24853		1.5	0.8085	0.75808											1.45	0.246	0.3399	0.3859	0.208	0.2961	0.3628		1.4	0.86058	0.77451	0.70711	0.83349	0.72847	0.63549
						8.5	0.98328	0.99804	0.99981	0.3059	0.34891	0.53207		1.725	0.20313	0.19847		1.65	0.84925	0.79536											1.575	0.18333	0.27167	0.31147	0.16807	0.24853	0.30433		1.5	0.88518	0.8085	0.7457	0.85429	0.75808	0.67177
						9	0.98683	0.99861	0.99988	0.33513	0.37031	0.54412		1.875	0.15667	0.16353		1.8	0.87972	0.82513											1.725	0.13593	0.20313	0.24753	0.12507	0.19847	0.25667		1.65	0.91268	0.84925	0.79242	0.8795	0.79536	0.71742
						9.5	0.98963	0.99901	0.99992	0.36493	0.39363	0.55784		2.025	0.12453	0.13193		1.95	0.90322	0.84966											1.875	0.09747	0.15667	0.194	0.10527	0.16353	0.212		1.8	0.93307	0.87972	0.82955	0.89826	0.82513	0.75592
						10	0.99183	0.9993	0.99995	0.39504	0.41849	0.57303		2.175	0.09433	0.10473		2.1	0.9219	0.86945											2.025	0.06947	0.12453	0.1574	0.0806	0.13193	0.17333		1.95	0.94769	0.90322	0.85865	0.91405	0.84966	0.78772
						12	0.99686	0.99982	0.99999	0.51471	0.52619	0.64433		2.325	0.07467	0.09287		2.25	0.93605	0.88516											2.175	0.0568	0.09433	0.12673	0.06687	0.10473	0.15287		2.1	0.95811	0.9219	0.88226	0.92614	0.86945	0.81372
						14	0.99879	0.99996	1	0.62619	0.63371	0.7226		2.475	0.0576	0.07653		2.4	0.94725	0.89909											2.325	0.04313	0.07467	0.10387	0.053	0.09287	0.12587		2.25	0.96663	0.93605	0.90127	0.93617	0.88516	0.83665
						16	0.99954	0.99999	1	0.72341	0.72959	0.79675		2.625	0.0436	0.0682		2.55	0.95589	0.91057											2.475	0.02927	0.0576	0.0854	0.04707	0.07653	0.1102		2.4	0.9731	0.94725	0.91685	0.94412	0.89909	0.85553
						18	0.99982	1	1	0.80341	0.80874	0.85969		2.775	0.0372	0.0558		2.7	0.96243	0.9208											2.625	0.02567	0.0436	0.0672	0.035	0.0682	0.09547		2.55	0.97749	0.95589	0.92966	0.95118	0.91057	0.87206
						20	0.99993	1	1	0.86577	0.87022	0.90849		2.925	0.03033	0.04767		2.85	0.96801	0.92917											2.775	0.01927	0.0372	0.055	0.03173	0.0558	0.08053		2.7	0.98134	0.96243	0.93974	0.95643	0.9208	0.88638
						22	0.99997	1	1	0.91195	0.91547	0.94347		3.1	0.0248	0.042		3	0.97256	0.93632											2.925	0.01467	0.03033	0.04507	0.0274	0.04767	0.06727		2.85	0.98423	0.96801	0.94799	0.96119	0.92917	0.89846
						24	0.99999	1	1	0.94452	0.94715	0.96686		3.3	0.01915	0.035		3.2	0.97752	0.94472											3.1	0.0127	0.0248	0.0369	0.02425	0.042	0.0612		3	0.98643	0.97256	0.95475	0.9653	0.93632	0.90855
						26	1	1	1	0.96642	0.96828	0.98153		3.5	0.0151	0.02995		3.4	0.98135	0.95172											3.3	0.00905	0.01915	0.03035	0.01925	0.035	0.05025		3.2	0.98897	0.97752	0.96213	0.97015	0.94472	0.92079
						28	1	1	1	0.98047	0.98172	0.9902		3.7	0.01155	0.02435		3.6	0.98437	0.95771											3.5	0.0075	0.0151	0.0241	0.01645	0.02995	0.04095		3.4	0.99078	0.98135	0.9682	0.974	0.95172	0.93084
						30	1	1	1	0.98909	0.98989	0.99505		3.9	0.009	0.02165		3.8	0.98668	0.96258											3.7	0.0058	0.01155	0.02085	0.0127	0.02435	0.037		3.6	0.99228	0.98437	0.97302	0.97729	0.95771	0.93903
														4.1	0.0073	0.01785		4	0.98848	0.96691											3.9	0.0042	0.009	0.0148	0.01075	0.02165	0.02825		3.8	0.99344	0.98668	0.97719	0.97983	0.96258	0.94643
														4.3	0.005	0.01615		4.2	0.98994	0.97048											4.1	0.00275	0.0073	0.0125	0.0093	0.01785	0.0266		4	0.99428	0.98848	0.98015	0.98198	0.96691	0.95208
														4.5	0.00545	0.0123		4.4	0.99094	0.97371											4.3	0.00305	0.005	0.01085	0.0092	0.01615	0.024		4.2	0.99483	0.98994	0.98265	0.98384	0.97048	0.9574
														4.7	0.00455	0.0127		4.6	0.99203	0.97617											4.5	0.0027	0.00545	0.0088	0.00625	0.0123	0.0196		4.4	0.99544	0.99094	0.98482	0.98568	0.97371	0.9622
														4.9	0.0044	0.0101		4.8	0.99294	0.97871											4.7	0.002	0.00455	0.00795	0.0057	0.0127	0.01525		4.6	0.99598	0.99203	0.98658	0.98693	0.97617	0.96612
														5.125	0.00316	0.00892		5	0.99382	0.98073											4.9	0.00165	0.0044	0.00625	0.00555	0.0101	0.0156		4.8	0.99638	0.99294	0.98817	0.98807	0.97871	0.96917
														5.375	0.00228	0.00704		5.25	0.99461	0.98296											5.125	0.00124	0.00316	0.00472	0.0054	0.00892	0.0128		5	0.99671	0.99382	0.98942	0.98918	0.98073	0.97229
														5.625	0.00224	0.00812		5.5	0.99518	0.98472											5.375	0.00128	0.00228	0.0046	0.0042	0.00704	0.0116		5.25	0.99702	0.99461	0.9906	0.99053	0.98296	0.97549
														5.875	0.0018	0.00528		5.75	0.99574	0.98675											5.625	0.00092	0.00224	0.00284	0.00428	0.00812	0.00916		5.5	0.99734	0.99518	0.99175	0.99158	0.98472	0.97839
														6.125	0.00144	0.00604		6	0.99619	0.98807											5.875	0.00092	0.0018	0.0028	0.00288	0.00528	0.00728		5.75	0.99757	0.99574	0.99246	0.99265	0.98675	0.98068
														6.375	0.00128	0.00416		6.25	0.99655	0.98958											6.125	0.0008	0.00144	0.00276	0.0026	0.00604	0.00832		6	0.9978	0.99619	0.99316	0.99337	0.98807	0.9825
														6.625	0.00096	0.00388		6.5	0.99687	0.99062											6.375	0.00088	0.00128	0.00256	0.00208	0.00416	0.00648		6.25	0.998	0.99655	0.99385	0.99402	0.98958	0.98458
														6.875	0.00116	0.00312		6.75	0.99711	0.99159											6.625	8e-05	0.00096	0.00204	0.0014	0.00388	0.00492		6.5	0.99822	0.99687	0.99449	0.99454	0.99062	0.9862
														7.125	0.001	0.00292		7	0.9974	0.99237											6.875	0.00068	0.00116	0.00112	0.00228	0.00312	0.00404		6.75	0.99824	0.99711	0.995	0.99489	0.99159	0.98743
														7.375	0.001	0.00284		7.25	0.99765	0.9931											7.125	0.00056	0.001	0.00136	0.0016	0.00292	0.00404		7	0.99841	0.9974	0.99528	0.99546	0.99237	0.98844
														7.75	0.00076	0.00212		7.5	0.9979	0.99381											7.375	0.0004	0.001	0.00156	0.00112	0.00284	0.00384		7.25	0.99855	0.99765	0.99562	0.99586	0.9931	0.98945
														8.25	0.0006	0.00144		8	0.99828	0.99487											7.75	0.00034	0.00076	0.0013	0.00136	0.00212	0.00312		7.5	0.99865	0.9979	0.99601	0.99614	0.99381	0.99041
														8.75	0.0003	0.00144		8.5	0.99858	0.99559											8.25	0.0002	0.0006	0.00076	0.0008	0.00144	0.00254		8	0.99882	0.99828	0.99666	0.99682	0.99487	0.99197
														9.25	0.0004	0.00092		9	0.99873	0.99631											8.75	0.00032	0.0003	0.0006	0.00104	0.00144	0.00196		8.5	0.99892	0.99858	0.99704	0.99722	0.99559	0.99324
														9.75	0.00028	0.00064		9.5	0.99893	0.99677											9.25	0.00016	0.0004	0.00044	0.0009	0.00092	0.0017		9	0.99908	0.99873	0.99734	0.99774	0.99631	0.99422
														10.25	0.0002	0.00088		10	0.99907	0.99709											9.75	0.0001	0.00028	0.00058	0.00058	0.00064	0.00142		9.5	0.99916	0.99893	0.99756	0.99819	0.99677	0.99507
														10.75	0.00012	0.00062		10.5	0.99917	0.99753											10.25	8e-05	0.0002	0.0005	0.00028	0.00088	0.00104		10	0.99921	0.99907	0.99785	0.99848	0.99709	0.99578
														11.25	0.00018	0.00032		11	0.99923	0.99784											10.75	0.00018	0.00012	0.0003	0.00026	0.00062	0.0009		10.5	0.99925	0.99917	0.9981	0.99862	0.99753	0.9963
														11.75	0.0002	0.00054		11.5	0.99932	0.998											11.25	0.00014	0.00018	0.00032	0.00038	0.00032	0.00068		11	0.99934	0.99923	0.99825	0.99875	0.99784	0.99675
														12.25	0.00022	0.00046		12	0.99942	0.99827											11.75	0.00012	0.0002	0.0002	0.00012	0.00054	0.00074		11.5	0.99941	0.99932	0.99841	0.99894	0.998	0.99709
														12.875	8e-05	0.000253333		12.5	0.99953	0.9985											12.25	0.00014	0.00022	0.00034	0.00026	0.00046	0.00068		12	0.99947	0.99942	0.99851	0.999	0.99827	0.99746
														13.75	7e-05	0.00021		13.25	0.99959	0.99869											12.875	8e-05	8e-05	0.000186667	0.000173333	0.000253333	0.00048		12.5	0.99954	0.99953	0.99868	0.99913	0.9985	0.9978
														14.875	5.6e-05	0.000144		14.25	0.99966	0.9989											13.75	8e-05	7e-05	0.00017	0.00013	0.00021	0.0002		13.25	0.9996	0.99959	0.99882	0.99926	0.99869	0.99816
														16.25	4e-05	0.000146667		15.5	0.99973	0.99908											14.875	4e-05	5.6e-05	0.000168	0.000104	0.000144	0.000296		14.25	0.99968	0.99966	0.99899	0.99939	0.9989	0.99836
														17.875	2.28571e-05	8.57143e-05		17	0.99979	0.9993											16.25	4e-05	4e-05	0.00012	7.33333e-05	0.000146667	0.000166667		15.5	0.99973	0.99973	0.9992	0.99952	0.99908	0.99873
														19.75	2e-05	8.5e-05		18.75	0.99983	0.99945											17.875	2.28571e-05	2.28571e-05	9.14286e-05	7.42857e-05	8.57143e-05	0.000142857		17	0.99979	0.99979	0.99938	0.99963	0.9993	0.99898
														21.875	8.88889e-06	4e-05		20.75	0.99987	0.99962											19.75	2.5e-05	2e-05	3.5e-05	2.5e-05	8.5e-05	9e-05		18.75	0.99983	0.99983	0.99954	0.99976	0.99945	0.99923
														24.25	1.2e-05	2.4e-05		23	0.99989	0.99971											21.875	1.77778e-05	8.88889e-06	2.66667e-05	3.55556e-05	4e-05	0.000102222		20.75	0.99988	0.99987	0.99961	0.99981	0.99962	0.99941
														26.875	3.63636e-06	1.81818e-05		25.5	0.99992	0.99977											24.25	8e-06	1.2e-05	1.2e-05	1.2e-05	2.4e-05	4.8e-05		23	0.99992	0.99989	0.99967	0.99989	0.99971	0.99964
														29.75	6.66667e-06	2.66667e-05		28.25	0.99993	0.99982											26.875	3.63636e-06	3.63636e-06	2.90909e-05	3.63636e-06	1.81818e-05	1.45455e-05		25.5	0.99994	0.99992	0.9997	0.99992	0.99977	0.99976
														32.875	6.15385e-06	9.23077e-06		31.25	0.99995	0.9999											29.75	0	6.66667e-06	2.33333e-05	0	2.66667e-05	1.33333e-05		28.25	0.99995	0.99993	0.99978	0.99993	0.99982	0.9998
														36.25	2.85714e-06	2.85714e-06		34.5	0.99997	0.99993											32.875	6.15385e-06	6.15385e-06	9.23077e-06	6.15385e-06	9.23077e-06	9.23077e-06		31.25	0.99995	0.99995	0.99985	0.99993	0.9999	0.99984
														39.875	0	0		38	0.99998	0.99994											36.25	2.85714e-06	2.85714e-06	1.14286e-05	8.57143e-06	2.85714e-06	5.71429e-06		34.5	0.99997	0.99997	0.99988	0.99995	0.99993	0.99987
														43.75	2.5e-06	5e-06		41.75	0.99998	0.99994											39.875	0	0	2.66667e-06	0	0	2.66667e-06		38	0.99998	0.99998	0.99992	0.99998	0.99994	0.99989
														47.875	0	2.35294e-06		45.75	0.99999	0.99996											43.75	0	2.5e-06	2.5e-06	2.5e-06	5e-06	5e-06		41.75	0.99998	0.99998	0.99993	0.99998	0.99994	0.9999
														52.25	0	2.22222e-06		50	0.99999	0.99997											47.875	0	0	4.70588e-06	0	2.35294e-06	7.05882e-06		45.75	0.99998	0.99999	0.99994	0.99999	0.99996	0.99992
														56.875	0	2.10526e-06		54.5	0.99999	0.99998											52.25	0	0	2.22222e-06	2.22222e-06	2.22222e-06	6.66667e-06		50	0.99998	0.99999	0.99996	0.99999	0.99997	0.99995
														61.75	0	0		59.25	0.99999	0.99999											56.875	2.10526e-06	0	0	0	2.10526e-06	2.10526e-06		54.5	0.99998	0.99999	0.99997	1	0.99998	0.99998
														66.875	1.90476e-06	0		64.25	0.99999	0.99999											61.75	0	0	0	0	0	2e-06		59.25	0.99999	0.99999	0.99997	1	0.99999	0.99999
														72.25	0	0		69.5	1	0.99999											66.875	0	1.90476e-06	0	0	0	0		64.25	0.99999	0.99999	0.99997	1	0.99999	1
														77.875	0	1.73913e-06		75	1	0.99999											72.25	0	0	0	0	0	0		69.5	0.99999	1	0.99997	1	0.99999	1
														83.75	0	0		80.75	1	1											77.875	0	0	1.73913e-06	0	1.73913e-06	0		75	0.99999	1	0.99997	1	0.99999	1
														89.875	0	0		86.75	1	1											83.75	0	0	0	0	0	0		80.75	0.99999	1	0.99998	1	1	1
														96.25	0	0		93	1	1											89.875	0	0	0	0	0	0		86.75	0.99999	1	0.99998	1	1	1
														102.875	0	0		99.5	1	1											96.25	0	0	0	0	0	0		93	0.99999	1	0.99998	1	1	1
														109.75	0	0		106.25	1	1											102.875	1.48148e-06	0	0	0	0	0		99.5	0.99999	1	0.99998	1	1	1
														116.875	0	0		113.25	1	1											109.75	0	0	0	0	0	0		106.25	1	1	0.99998	1	1	1
														124.25	0	0		120.5	1	1											116.875	0	0	0	0	0	0		113.25	1	1	0.99998	1	1	1
														131.875	0	0		128	1	1											124.25	0	0	1.33333e-06	0	0	0		120.5	1	1	0.99998	1	1	1
														139.75	0	0		135.75	1	1											131.875	0	0	1.29032e-06	0	0	0		128	1	1	0.99999	1	1	1
														147.875	0	0		143.75	1	1											139.75	0	0	0	0	0	0		135.75	1	1	1	1	1	1
														156.25	0	0		152	1	1											147.875	0	0	0	0	0	0		143.75	1	1	1	1	1	1
														164.875	0	0		160.5	1	1											156.25	0	0	0	0	0	0		152	1	1	1	1	1	1
														173.75	0	0		169.25	1	1											164.875	0	0	0	0	0	0		160.5	1	1	1	1	1	1
														182.875	0	0		178.25	1	1											173.75	0	0	0	0	0	0		169.25	1	1	1	1	1	1
														192.25	0	0		187.5	1	1											182.875	0	0	0	0	0	0		178.25	1	1	1	1	1	1
														201.875	0	0		197	1	1											192.25	0	0	0	0	0	0		187.5	1	1	1	1	1	1
														211.75	0	0		206.75	1	1											201.875	0	0	0	0	0	0		197	1	1	1	1	1	1
														221.875	0	0		216.75	1	1											211.75	0	0	0	0	0	0		206.75	1	1	1	1	1	1
														232.25	0	0		227	1	1											221.875	0	0	0	0	0	0		216.75	1	1	1	1	1	1
																		237.5	1	1											232.25	0	0	0	0	0	0		227	1	1	1	1	1	1
																																							237.5	1	1	1	1	1	1
[truncated: 21 more columns]
